# Supplementary material for: MIKC type MADS-box transcription factor LcSVP2 is involved in dormancy regulation of the terminal buds in evergreen perennial litchi (Litchi chinensis Sonn.)
Source: Hortic Res. 2024 May 28;11(7):uhae150. doi: 10.1093/hr/uhae150 (PMC11233856; doi:10.1093/hr/uhae150)
Supplement: Web_Material_uhae150 [file web_material_uhae150.zip]

Archive with 6 entries (6 files):
- Figure S1.jpg
- Figure S2.jpg
- Figure S3.jpg
- Figure S4.jpg
- Supplementary data 1.jpg
- Table S1.xlsx
