# Supplementary material for: MIKC type MADS-box transcription factor LcSVP2 is involved in dormancy regulation of the terminal buds in evergreen perennial litchi (Litchi chinensis Sonn.)
Source: Hortic Res. 2024 May 28;11(7):uhae150. doi: 10.1093/hr/uhae150 (PMC11233856; doi:10.1093/hr/uhae150)
Supplement: Web_Material_uhae150 [file web_material_uhae150.zip › Table S1.xlsx]

## Sheet: Sheet1
Primers used for qRT-PCR
Primer name	Primer sequences (5' to 3')
qRT-LcSVP2-F	GGGTTGAACGTAGAGGAGCT
qRT-LcSVP2-R	AACTGACTCTGACGACTGGT
qRT-LcSMOS1-F	AGGAGTACCTTGCATCTC
qRT-LcSMOS1-R	GCAGAAACCACCTACATATT
qRT-LcFT2-F	GGGGATTCACAGGTTCGTATT
qRT-LcFT2-R	CCAAGGTTGTAAAGTTCAGCA
qRT-LcNCED3-F	TGAACCGAAACATGCTGGGA
qRT-LcNCED3-R	AAAACAAAGGCTCCCCACCA
Gene-specific primers used for PCR amplification of litchi
Primer name	Primer sequences (5' to 3')
PCR-LcSVP2-F	ATGACGAGACAGAAAATTGAGAT
PCR-LcSVP2-R	TTAGCTAGGAAATGCTAACCCC
PCR-LcSMOS1-F	ATGGCGTCGTCTTCCTCT
PCR-LcSMOS1-R	TCATTCCTCTGGCCGAAAGA
Primers used for VIGS assay
Primer name	Primer sequences (5' to 3')
TRV-LcSVP2-F	GCCTCCATGGGGATCCAGTACGAAACAGGTGATTGA
TRV-LcSVP2-R	CTTCGGGACATGCCCGGGTAGGAAATGCTAACCCCAAC
TRV-LcSMOS1-F	TAAGGTTACCGAATTCCATATGATGATGAAGAAGCTGC
TRV-LcSMOS1-R	GCTCGGTACCGGATCCCTTGATGTGGCTGGTTAAATC
Primers used for subcellular localization assay
Primer name	Primer sequences (5' to 3')
GFP-LcSVP2-F	TCGACTCTAGTCTAGAATGACGAGACAGAAAATTGAGAT
GFP-LcSVP2-R	TGCTCACCATGGTACCTTAGCTAGGAAATGCTAACCCC
GFP-LcSMOS1-F	TCGACTCTAGTCTAGAATGGCGTCGTCTTCCTCT
GFP-LcSMOS1-R	TGCTCACCATGGTACCTTCCTCTGGCCGAAAGAAAG
Primers used for yeast two-hybrid assay
Primer name	Primer sequences (5' to 3')
BD-LcSVP2-F	ATGGAGGCCGAATTCATGACGAGACAGAAAATTGAG
BD-LcSVP2-R	GCAGGTCGACGGATCCGCTAGGAAATGCTAACCCCA
AD-LcSMOS1-F	GGAGGCCAGTGAATTCATGGCGTCGTCTTCCTCT
AD-LcSMOS1-R	TCATCTGCAGCTCGAGTTCCTCTGGCCGAAAGAAAG
Primers used for transcriptional activation activity assay
Primer name	Primer sequences (5' to 3')
BD-LcSVP2-F	ATGGAGGCCGAATTCATGACGAGACAGAAAATTGAG
BD-LcSVP2-R	GCAGGTCGACGGATCCGCTAGGAAATGCTAACCCCA
Primers used for BiFC assay
Primer name	Primer sequences (5' to 3')
YCE-LcSMOS1-F	CACGGGGGACTCTAGAATGGCGTCGTCTTCCTCTG
YCE-LcSMOS1-R	TCCCGGGAGCGGTACCTTCCTCTGGCCGAAAGAAAGT
YNE-LcSVP2-F	CACGGGGGACTCTAGAATGACGAGACAGAAAATTGAG
YNE-LcSVP2-R	TCCCGGGAGCGGTACCGCTAGGAAATGCTAACCCCA
Primers used for pull-down assay
Primer name	Primer sequences (5' to 3')
MBP-LcSMOS1-F	AAGGATTTCAGAATTCATGGCGTCGTCTTCCTCT
MBP-LcSMOS1-R	CGACTCTAGAGGATCCTCATTCCTCTGGCCGAAAGA
GST-LcSVP2-F	TGGATCCCCGGAATTCATGACGAGACAGAAAATTGAGAT
GST-LcSVP2-R	GATGCGGCCGCTCGAGTTAGCTAGGAAATGCTAACCCCA
Primers used for LUC assays
Primer name	Primer sequences (5' to 3')
62BD-LcSVP2-F	TAGAACTAGTGGATCCATGACGAGACAGAAAATTGAG
62BD-LcSVP2-R	GCTTGATATCGAATTCTTAGCTAGGAAATGCTAACCC
Primers used for plants transformation assay
Primer name	Primer sequences (5' to 3')
pCAMBIA1301-LcSVP2-F	GGACTCTTGACCATGGATGACGAGACAGAAAATTGAGAT
pCAMBIA1301-LcSVP2-R	GTCAGATCTACCATGGTTAGCTAGGAAATGCTAACCCC
